# Supplementary material for: SARS-CoV-2 N protein promotes NLRP3 inflammasome activation to induce hyperinflammation
Source: Nat Commun. 2021 Aug 2;12:4664. doi: 10.1038/s41467-021-25015-6 (PMC8329225; doi:10.1038/s41467-021-25015-6)
Supplement: Supplementary file 10 — Source Data [file 41467_2021_25015_MOESM10_ESM.xlsx]

## Sheet: Fig. 1
Fig.1a				Fig. 1b				Fig. 1d
Gene	Mock	SARS-CoV-2		Gene	Mock	SARS-CoV-2		Gene	Sample-1	Sample-2	Sample-3
IL1B	3.9486	9.2778		IL1B	1.76553	5.09592		Control	2341.94	2406.45	2470.97
IL6	4.26078	8.00579		IL6	-2.39593	1.20163		N	7438.71	7761.29	7567.74
CXCL8	6.93381	9.27104		CXCL8	5.81506	8.78568		M	2019.35	1696.77	1761.29
TNFa	6.27743	10.152		TNFa	4.85898	8.33432		E	4922.58	4277.42	4535.48
CCL2	10.9878	11.2004		CCL2	5.10224	7.69453		3a	2212.9	2858.06	2470.97
CXCL10	9.28596	9.98208		CXCL10	3.20633	4.26754		6	2406.45	2470.97	2341.94
IL7	0.565597	2.50335		IL7	0.464668	1.1177		7a	3374.19	3503.23	3438.71
IL10	1.8953	3.17153		IL10	-0.120294	1.04264		8	2600	3245.16	2987.1
IL18	1.77122	1.84429		IL18	1.06408	1.06408		10	2664.52	2922.58	2793.55
IL23A	0.344828	1.05658		IL23A	1.30451	0.31034
VEGFA	3.46074	3.60644		VEGFA	2.31615	3.24641
IL11	-1.64386	-0.810966		IL11	-1.73697	-0.494109
IL12A	-2.18442	-2		IL12A	-3.32193	-2.64386
IL13	-2.32193	-2.8365		IL13	-1.55639	-1.02915
IL15	2.60644	2.75061		IL15	1.28096	0.516015
IL27	3.6017	3.92505		IL27	-4.64386	-3.32193
Fig.1e									Fig.1g					Fig.1i
Control				Nigericin					Gene	CT-Lentivirus	N-Lentivirus	N+MCC950		Gnen	Mock	AAV-CT	AAV-N	AAV-N+Ac-YVAD-cmk	AAV-N+MCC950
Gene	Sample-1	Sample-2	Sample-3	Gene	Sample-1	Sample-2	Sample-3		IL-1B	1	1.61788	1.07447		IL-1B	1	0.821	2.409	0.785	0.333546
Mock	159.433	157.096	158.161	Mock	4798.35	7300.77	5267.74		IL-6	1	1.55639	0.791424		IL-6	1	1.263	2.406	0.24	0.19246
Lipo	217.086	178.653	198.645	Lipo	3879.96	5397.74	4283.87		TNF-a	1	2.88508	1.48979		TNF-a	1	0.992	2.84	0.097	0.0680549
N	706.589	600.643	697.613	N	29649.8	33685.4	31535.5		CXCL10	1	2.96	2.06519		CXCL10	1	2.58	4.18	1.1831	1.50713
M	168.463	120.675	145.258	M	2000.64	2965.39	2461.29		IL-11	1	1.7117	0.695138		CCL2	1	0.73	1.613	0.8087	0.573003
E	280.786	210.652	251.71	E	8654.99	6596.76	7783.87		IL-13	1	1.765	0.505878		IL-11	1	1.05	1.627	0.688	0.207025
3a	216.65	200.745	210.097	3a	3100.68	2600.95	2961.29		CCL2	1	2.664	2.35275		VEGFa	1	1.39	3.023	2.159	1.58048
6	158.642	165.752	160.419	6	13123.9	16000.9	14219.4		CXCL8	1	1.382	0.907091		IL-7	1	0.8498	2.9907	1.7136	1.30716
7a	418.54	330.875	375.581	7a	20189.3	31001.6	25864.5		IL-18	1	0.89942	1.30469		CXCL8	1	1.398	2.412	0.8757	1.75665
8	375.765	377.676	377.032	8	12000.5	17934.8	15590.3		IL-10	1	0.64082	1.23414		IL-12	1	1.48	0.684	1.158	0.263084
10	170.653	169.106	169.613	10	13967.9	10000.9	12203.2		VEGFA	1	1.05	1.5064		IL-18	1	2.354	2	1.91	2.01199
														IL-15	1	1.889	1.4	1.7	0.984603
														IL-10	1	0.6026	0.3	0.316	0.0865961
Fig.1c						Fig.1f				Fig.1h

## Sheet: Fig.2
Fig.2a				Fig.2a						Fig.2b
Gene	Sample-1	Sample-2	Sample-3
Mock	2.74648	3.02817	2.32394
N 0	5454.23	5045.77	5306.34
N 0.5	9947.18	9397.89	9616.2
N 1	13334.5	12897.9	13151.4
N 2	17552.8	18792.3	18292.3
Fig.2b									Fig.2c
CT-Lentivirus				N-Lentivirus					CT-Lentivirus				N-Lentivirus
Stimulation	Sample-1	Sample-2	Sample-3	Stimulation	Sample-1	Sample-2	Sample-3		Stimulation	Sample-1	Sample-2	Sample-3	Stimulation	Sample-1	Sample-2	Sample-3
Mock	81.0563	87.6761	83.7324	Mock	314.014	282.042	298.521		Mock	296.5	261.5	271.5	Mock	276.5	316.5	291.5
LPS+ATP	1104.93	1197.89	1176.76	LPS+ATP	2541.55	2478.17	2452.82		LPS+ATP	874.5	679.5	709.5	LPS+ATP	739.5	724.5	679.5
LPS+NG	13820.4	13862.7	13658.5	LPS+NG	48232.4	46007	45457.7		LPS+NG	1009.5	1039.5	964.5	LPS+NG	904.5	814.5	859.5
Fig.2d									Fig.2e
CT-Lentivirus				N-Lentivirus					CT-Lentivirus				N-Lentivirus
Stimulation	Sample-1	Sample-2	Sample-3	Stimulation	Sample-1	Sample-2	Sample-3		Stimulation	Sample-1	Sample-2	Sample-3	Stimulation	Sample-1	Sample-2	Sample-3
Mock	31.177	38.1239	32.6372	Mock	70.792	73.1814	65.615		LPS	210.383	223.254	204.541	LPS	341.57	315.233	330.976
LPS+ATP	59.4956	59.6283	57.4159	LPS+ATP	108.956	115.659	106.832		LPS+ATP	656.803	674.427	639.774	LPS+ATP	936.603	845.514	891.059
LPS+NG	77.9292	75.4513	71.292	LPS+NG	136.673	140.788	138.133		LPS+NG	1659.28	1938.49	1824.72	LPS+NG	2490.26	2758.68	2665.71
Fig.2f
CT-Lentivirus				N-Lentivirus
Stimulation	Sample-1	Sample-2	Sample-3	Stimulation	Sample-1	Sample-2	Sample-3
LPS	734.996	629.503	693.388	LPS	1029.06	966.981	994.507
LPS+ATP	746.884	735.468	727.413	LPS+ATP	1070.61	964.87	987.619
LPS+NG	766.8	718.581	746.44	LPS+NG	1024.87	989.369	1000.17
Fig.2g									Fig.2i
CT-Lentivirus				N-Lentivirus						LPS		LPS+ATP		LPS+NG
Stimulation	Sample-1	Sample-2	Sample-3	Stimulation	Sample-1	Sample-2	Sample-3			NLRP3+/+	NLRP3-/-	NLRP3+/+	NLRP3-/-	NLRP3+/+	NLRP3-/-
Mock	88.9014	80.8451	80.2394	Mock	328.38	326.718	325.803		Sample-1	260.333	37.3649	2633.13	89.0476	3511.74	85.8991
Mock+MCC950	59.6056	60.2113	60.2113	Mock+MCC950	90.5915	78.8732	79.1268		Sample-2	286.323	47.444	2769.96	87.1466	3316	89.3446
LPS+ATP	513.521	495.775	496.338	LPS+ATP	2484.51	2525.35	2523.38		Sample-3	287.036	38.9688	2743.03	76.1863	3511.24	79.1467
LPS+ATP+MCC950	372.113	383.662	384.789	LPS+ATP+MCC950	595.493	570.986	570.423
LPS+NG	9214.79	9191.55	9214.08	LPS+NG	20429.6	20807	20232.4
LPS+NG+MCC950	3898.59	4025.35	3908.45	LPS+NG+MCC950	5873.24	6191.55	5909.15		Fig.2j
										LPS		LPS+ATP		LPS+NG
Fig.2h										NLRP3+/+	NLRP3-/-	NLRP3+/+	NLRP3-/-	NLRP3+/+	NLRP3-/-
CT-Lentivirus				N-Lentivirus					Sample-1	881.352	425.696	872.014	340.286	849.42	330.014
Stimulation	Sample-1	Sample-2	Sample-3	Stimulation	Sample-1	Sample-2	Sample-3		Sample-2	860.148	384.243	868.735	404.81	857.688	300.701
Mock	69.1283	69.5133	68.6018	Mock	81.6239	79.0929	80.2035		Sample-3	873.267	374.974	859.966	379.369	869.236	352.107
Mock+MCC950	70.7434	70.1814	71.031	Mock+MCC950	62.0133	61.6637	61.708
LPS+ATP	182.478	183.872	184.513	LPS+ATP	269.181	266.925	271.195
LPS+ATP+MCC950	175.531	178.208	176.438	LPS+ATP+MCC950	187.717	185.841	185.646
LPS+NG	152.124	145.088	144.425	LPS+NG	291.283	298.142	300.221
LPS+NG+MCC950	143.009	134.558	143.451	LPS+NG+MCC950	186.637	180.796	180.442

## Sheet: Fig.4
Fig.4e					Fig.4b									Fig.4e
Gene	Sample-1	Sample-2	Sample-3
Mock	5.752	6.032	5.231
Control	7921.13	8299.72	8045.07
N	22104.2	21887.9	22023.7
N1	20497.5	20293.5	20006.2
N2	9640.49	9850.7	9728.17
N3	10339.1	9872.53	9872.53
N4	9597.18	9945.77	9696.48
N5	19779.2	19530.1	19601.1
N6	22190.4	21492.4	22083.4
N7	21603.4	20152.1	21080
N8	8263.94	8263.1	7948.45
Fig.4c										Fig.4d

## Sheet: Fig.6
Fig.6f									Fig.6g
Fig.6h

## Sheet: Fig.8
Fig.8a						Fig.8b
Mock	AAV-CT	AAV-CT+MCC950	AAV-N	AAV-N+MCC950		Mock	AAV-CT	AAV-CT+MCC950	AAV-N	AAV-N+MCC950
28.4286	23.6429	21.9286	57.7143	18.3571		93.0312	77.3125	77.7188	131.562	62.2619
17.4286	12.6429	16.2143	76.8571	32.5714		89.8438	121.188	81.0938	131.562	83.8095
13.0714	19.6429	18.25	38.1071	7.42857		86.9375	123.188	78.0625	229.688	80.1786
21.2143	28.7857	10.9643	31.3571	9.53571		80.0938	77	92.1875	136.375	62.6488
32.4643	32.0357	24.5357	88.1429	9.53571		84.4062	77.625	85.7738	207.625	91.1607
9.14286			52.3929	10.1071		74.6562			136.875	72.0833
9.89286			28.2857	22.7857		82.0312			129.625	102.679
			34.4643	22.2143					149	74.256
Fig.8c							Fig.8g
Mock	AAV-CT	AAV-CT+MCC950	AAV-N	AAV-N+MCC950				PBS	LPS	LPS+AAV-GFP	LPS+AAV-GFP+MCC950	LPS+AAV-N	LPS+AAV-N+MCC950
187.714	140.571	112	80.1429	80			2h	0	0	0	0	0	0
109.286	158.143	119.286	79	81.1429			4h	0	0	0	0	0	0
104.714	129.714	103.857	113.286	93.7143			6h	0	0	0	0	1	0
143	74.7143	66.4286	107.143	78.5714			8h	0	0	0	0	1	0
118.286	83	112	110.714	77.2857			10h	0	0	1	0	0	0
106			128.714	103.429			12h	0	1	0	0	1	0
106			91.4286	88.4286			14h	0	1	0	0	1	1
			74.8571	88.7143			16h	0	0	1	1	1	0
							18h	0	1	0	0	2	0
							20h	0	1	0	0	0	1
							22h	0	1	1	1	0	0
							24h	0	0	0	0	0	1
							26h	0	0	0	0	0	0
								n=3	n=7	n=5	n=5	n=7	n=7

## Sheet: Fig.9
Fig.9a							Fig.9b
NLRP3+/+			NLRP3-/-				NLRP3+/+			NLRP3-/-
Mock	AAV-CT	AAV-N	Mock	AAV-CT	AAV-N		Mock	AAV-CT	AAV-N	Mock	AAV-CT	AAV-N
21.1714	19.4036	38.2357	21.5286	34.5464	17.3679		92.2812	83.5938	228.812	76.5625	110.188	80.767
19.2607	19.7429	28.5214	22.2429	23.225	31.85		120.969	83.375	153.688	88.7188	86.7812	93.0398
19.4929	30.35	48.1643	27.5464	14.1	16.1		89.5625	81.6875	127.438	81.9688	109.344	83.5227
16.5821	21.1893	34.3071		20.225	12.1536		94.6562	110.719	185.312		108.625	83.0398
		31.0571			21.85				167.938			79.858
		33.7357			26.975				164.188			78.7216
		42.1286			17.225				154.062			65.142
Fig.9c
NLRP3+/+			NLRP3-/-
Mock	AAV-CT	AAV-N	Mock	AAV-CT	AAV-N
91	87.7143	111	84.7143	205.143	120.143
89.2857	107	98.4286	109.143	85.2857	241.714
90.4286	113	90.5714	124.714	116.143	144.143
109.429	135.143	152.714		81.5714	165.571
		204.286			127.286
		199.571			147.857
		147.571			76.4286

## Sheet: Fig.S1
Fig.S1a										Fig.S1b
Gene	N	M	E	3a	6	7a	8	10		Gene	N	M	E	3a	6	7a	8	10
Sample-1	4.769	0.0313	0.3307	4.413	0.0159	0.5877	1.326	0.3179		Sample-1	0.4894	0.00545	0.0534	1.714	0.000796	0.0498	0.6011	0.0384
Sample-2	2.848	0.0582	0.2312	5.212	0.0187	0.5391	1.366	0.268		Sample-2	0.5109	0.00373	0.0408	1.547	0.000935	0.0418	0.6397	0.0353
Sample-3	3.642	0.0161	0.3237	4.736	0.01411	0.6703	0.8461	0.5551		Sample-3	0.4664	0.00361	0.0536	1.48	0.000686	0.0408	1.182	0.0351
Fig.S1c
Gene	N 0	N 0.5	N 1	N 2
Sample-1	0.000154	0.000107	0.00017	7.45e-05
Sample-2	0.000119	0.000125	0.000174	0.000104
Sample-3	0.000129	0.000107	0.000156	0.000123
Fig.S1d					Fig.S1c
Gene	Mock	IL-1β
IL-6	1	5.14765
TNF-a	1	2.69286
CXCL10	1	5.94479
IL-11	1	6.31666
IL-13	1	2.61406
CCL2	1	2.17011
CXCL8	1	0.342141
IL-18	1	0.419149
IL-10	1	0.063362
VEGFA	1	1.21135

## Sheet: Fig.S2
Fig.S2
Gene	Ctrl	3a	N
Sample-1	2747.18	3374.65	7836.62
Sample-2	2859.86	3085.91	8014.79
Sample-3	2583.1	3340.14	8666.9

## Sheet: Fig.S3
Fig.S3a									Fig.S3b
Control				Nigericin
Gene	Sample-1	Sample-2	Sample-3	Gene	Sample-1	Sample-2	Sample-3
Mock	46.1268	47.3944	44.2958	Mock	7461.27	7524.65	7264.08
N 0	75.9859	75.8451	74.8592	N 0	7778.17	7700.7	7750
N 0.5	108.239	122.606	115.423	N 0.5	18373.2	18331	17866.2
N 1	135.141	148.662	145.141	N 1	20866.2	22204.2	21711.3
N 1.5	167.676	181.761	175.704	N 1.5	27302.8	27401.4	26049.3
N 2	265.845	270.352	260.352	N 2	30147.9	31288.7	30007
Fig.S3c
Control				Nigericin
Gene	Sample-1	Sample-2	Sample-3	Gene	Sample-1	Sample-2	Sample-3
Mock	196.5	221.5	211.5	Mock	211.5	221.5	211.5
N 0	186.5	176.5	161.5	N 0	196.5	191.5	171.5
N 0.5	196.5	201.5	176.5	N 0.5	186.5	181.5	156.5
N 1	181.5	191.5	201.5	N 1	211.5	191.5	221.5
N 1.5	226.5	246.5	211.5	N 1.5	176.5	201.5	191.5
N 2	186.5	191.5	161.5	N 2	186.5	196.5	181.5
Fig.S3d
Gene	Sample-1	Sample-2	Sample-3
Mock	1.90265	2.47788	2.92035
N 0	5.44248	6.46018	7.78761
N 0.5	17.8319	19.292	21.0619
N 1	50.5752	54.2478	45.3982
N 1.5	55	57.7876	55.5752
N 2	58.0973	60	59.5575

## Sheet: Fig.S4
Fig.S4a							Fig.S4b

[truncated: 5 more sheets: Fig.S5, Fig.S6, Fig.S7, Fig.S8, Fig.S9]
